# Supplementary material for: Unraveling Molecular Pathways Altered in MeCP2-Related Syndromes, in the Search for New Potential Avenues for Therapy
Source: Biomedicines. 2021 Feb 3;9(2):148. doi: 10.3390/biomedicines9020148 (PMC7913493; doi:10.3390/biomedicines9020148)
Supplement: Supplementary file 1 [file biomedicines-09-00148-s001.zip]

Archive with 1 entries (1 files):
- biomedicines-1067455-supplementary.pdf
